# Supplementary material for: Prioritizing Barriers and Facilitators to PrEP Uptake Among Black Cisgender Women: Key Factors Identified Through Nominal Group Technique
Source: Int J Environ Res Public Health. 2026 Apr 28;23(5):571. doi: 10.3390/ijerph23050571 (PMC13206111; doi:10.3390/ijerph23050571)
Supplement: Supplementary file 1 [file ijerph-23-00571-s001.zip]

Archive with 1 entries (1 files):
- ijerph-4237997-supplementary.pdf
